# Supplementary material for: Functional plasticity of glutamatergic neurons of medullary reticular nuclei after spinal cord injury in mice
Source: Nat Commun. 2024 Feb 20;15:1542. doi: 10.1038/s41467-024-45300-4 (PMC10879492; doi:10.1038/s41467-024-45300-4)
Supplement: Supplementary file 5 — Source Data [file 41467_2024_45300_MOESM5_ESM.xlsx]

## Sheet: Fig1
		Fig 1b						Fig 1d				Fig 1h				Fig 1e				Fig 1f
		Lesion						Locomotor score				LTA vs RTA crosscorrelation (peak)				Weight support (nb of mice)				Number of steps per second
	ID	L-DF	L-LF	L-VF	R-VF	R-LF	R-DF	Left	Right	Left	right	Pre	Wk1	Wk7			Week 1	Week 7		Week 1
Left medial	16052	100	100	100	0	0	61	14	18	17	18	0.26	0.19	0.2		No	15	2		LH	RH
	17465	99.6039	96.4732	96.9375	32.8351	0	99.1208	10	17	15	18	0.31	0.22	0.34		Yes	14	27		2.16667	2.2
	17466	100	100	100	0	0	100	8	19	12	19	0.37	0.09	0.22						2.2	2.26667
	17467	46.4563	99.4811	95.5955	59.3201	18.8209	0.525915	13	16	16	17	0.4	0.34	0.24						1.66667	1.9
	17468	35.8197	71.1392	75.5869	28.4747	0	65.2232	12	14	17	16	0.29	0.3	0.39						1.56667	2.06667
	17546	75.8159	95.4957	90.0095	6.41325	2.34677	29.8735	5	16	19	18	0.65	0.17	0.37						1.8	1.76667
	17721	93.8776	100	97.267	40.2513	0.589253	56.6695	16	16	18	19	0.44	0.25	0.56						2.03333	2.06667
	17722	97.2409	100	96.9862	34.5335	1.85139	10.2442	7	17	18	19	0.59	0.1	0.37						1.5	1.76667
Left lateral	15979	100	100	100	25	100	100	0	7	2	13	0.48	0.25	0.26						1.83333	1.93333
	15980	100	100	37	0	0	0	17	18	19	18	0.47	0.28	0.46						1.76667	1.9
	15986	100	100	100	50	11	0	14	16	17	19	0.47	0.16	0.33						1.83333	1.9
	15987	100	100	100	12	0	13	15	17	17	18	0.3	0.24	0.36						1.63333	1.8
	17230	95.3778	94.0808	94.1702	90.7837	10.6867	54.8931	3	14	16	19	0.3	0.28	0.06						1.36667	1.33333
	17445	69.6919	96.963	81.9321	64.4089	6.07995	13.7564	1	16	13	16	0.47	0.12	0.33						1.46667	1.5
	17720	89.693	92.8505	89.8474	21.3429	12.4825	49.9008	5	12	18	17	0.53	0.14	0.16						2.44	2.44
Right medial	8503	100	100	49.6	0	0	46.7	1	16	16	20	0.69	0.5	0.34
	8718	56.4885	88.5312	78.7521	17.5578	2.16877	0	15	20	20	20	0.38	0.22	0.35
	10785	100	100	100	29.775	0	0	14	20	18	20	0.33	0.18	0.13
	10628	67.8635	95.6376	71.7827	0.646783	0	3.32134	2	7	18	20	0.41	0.24	0.18
	10898	34.815	90.8739	46.4518	31.3143	40.0891	0	17	18	19	20	0.29	0.13	0.51
	10935	72.6541	80.839	81.5656	75.6809	0	20.3753	8	10	15	17	0.29	0.34	0.29
	11156	97.4632	96.724	96.1824	21.4653	12.0404	20.6318	4	15	18	20	0.47	0.28	0.17
	17231	98.1056	94.8454	94.4446	40.8187	20.843	86.306	4	15	13	15	0.42	0.25	0.18
	17547	67.6946	93.9547	92.1659	31.5397	0	0	14	17	19	19	0.49	0.12	0.24
	17548	47.3688	83.0502	76.7895	56.0172	0.742806	0.966339	14	15	17	18	0.36	0.11	0.16
	17555	76.0312	88.7412	94.824	55.733	7.30764	72.7216	13	14	18	17	0.68	0.27	0.14
Right lateral	9198	100	100	100	34	0	100	0	16	11	17	0.37	0.17	0.25
	9201	34.4475	63.4946	48.3243	0	0	28.4321	19	20	20	20	0.54	0.36	0.33
	9203	71.9775	57.9299	49.7463	0	0	0	1	3	12	16	0.24	0.22	0.68
	10619	84.6345	87.2555	91.8806	84.9312	73.2934	98.2727	0	1	9	7	0.45	0.7	0.63
	10852	86.201	94.5747	96.2319	28.2375	0	95.7307	13	13	17	20	0.42	0.3	0.25
	11026	56.5416	95.9927	71.5359	0	0	0	3	13	18	19	0.52	0.34	0.34
	11027	94.4658	69.9046	52.0503	68.9461	51.1476	80.1624	1	3	3	9	0.48	0.21	0.36
	17232	n/a	n/a	n/a	n/a	n/a	n/a	1	17	15	19	0.4	0.37	0.23

## Sheet: Fig2
Fig 2b	folder "Response at rest"
		Fig 2a				Fig 2c					Fig 2d
			Position (mm)			LTA latency					LTA MSD			Mann-Whitney vs. pre
	ID	ChR2	AP (bregma)	Lateral	Depth	pre	wk1	wk7	delta wk1	delta wk7	pre	wk1	wk7	p	p	delta wk1	delta wk7
Left medial	16052	AAV-YFP	-7	-439.5	443.9	14	24	16	10	2	15.8	12.4	13.5	0.229969	0.273841	-3.4	-2.3
	17465	AAV-YFP	-6	-463.5	480.1	13	13	10	0	-3	27.12	95	33	4.3073e-05	0.160672	67.88	5.88
	17466	AAV-YFP	-6	-293.7	607.2	13	10	16	-3	3	16.97	2.98	0.86	1.78264e-05	1.99433e-06	-13.99	-16.11
	17467	AAV-YFP	-6.3	-293.3	481.3	13	16	19	3	6	45.97	9.5	3.82	0.00301022	4.6512e-05	-36.47	-42.15
	17468	AAV-YFP	-6.2	-121.9	462.6	16	19	19	3	3	26.58	29.78	22	0.678087	0.11968	3.2	-4.58
	17546	AAV-YFP	-6.5	-97.5	817.4	16	16	16	0	0	17	35.68	25.88	0.00553855	0.049211	18.68	8.88
	17721	AAV-YFP	-5.8	-396.2	935.7	12	12	12	0	0	34.05	44.48	19.92	0.100915	0.00209402	10.43	-14.13
	17722	AAV-YFP	-6.3	-290.7	944.9	18	18	16	0	-2	7.44	18.39	23.07	0.000212105	5.50623e-05	10.95	15.63
Left lateral	15979	AAV-YFP	-7.2	-829.1	1004.77	16	52	42	36	26	15.87	5	3.5	4.83646e-05	2.90877e-07	-10.87	-12.37
	15980	AAV-YFP	-7.1	-733.7	1219.6	14	18	10	4	-4	9.8	4.46	17.52	0.901259	0.141498	-5.34	7.72
	15986	AAV-YFP	-7	-813.8	1778.7	22	20	14	-2	-8	31.38	8.88	27	0.000341939	0.617414	-22.5	-4.38
	15987	AAV-YFP	-6.8	-1353.3	501.6	14	18	14	4	0	44.27	16	35.79	0.000267113	0.116439	-28.27	-8.48
	17230	AAV-YFP	-6.6	-917.9	1047	19	19	7	0	-12	1.71	29.5	47.11	1.21469e-07	3.7338e-07	27.79	45.4
	17445	AAV-YFP	-6.8	-990.9	1119.9	10	22	19	12	9	33.17	2.5	8.28	0.000972578	0.56483	-30.67	-24.89
	17720	AAV-YFP	-6.4	-892.8	1094.8	14	18	16	4	2	39	20.5	7.26	0.00123733	0.0370431	-18.5	-31.74
Right medial	8503	AAV-mCh	-6.6	650	1600	18	18	12	0	-6	3.76	12	26.8	0.000206414	0.000182672	8.24	23.04
	8718	Ai32	-7	660	1020	12	11	10	-1	-2	46.76	16.5	55	0.103329	0.0538124	-30.26	8.24
	10785	Ai32	-6.6	470	1000	14	13	11	-1	-3	68.73	68.73	25.92	44.76	1	0	-42.81
	10628	AAV-mCh	-7.1	643.3	1501	5	26	17	21	12	47.84	18.92	25	0.0240575	0.0141317	-28.92	-22.84
	10898	AAV-mCh	-6.8	600	900	13	15	16	2	3	6.93	8.24	5.96	0.103802	0.377985	1.31	-0.97
	10935	AAV-YFP	-6.3	609.4	829.9	50	28	18	-22	-32	2.5	6	6	0.0177592	0.000788255	3.5	3.5
	11156	AAV-YFP	-7.1	380	1600	23	19	22	-4	-1	89	27.56	15.4	0.0036928	0.000363802	-61.44	-73.6
	17231	AAV-YFP	-6.2	570	1300	14	12	14	-2	0	27.76	21.68	29.18	0.37043	0.338428	-6.08	1.42
	17547	AAV-YFP	-6.4	638.1	1079.4	14	14	16	0	2	52.96	43	35	0.541903	0.00322331	-9.96	-17.96
	17548	AAV-YFP	-6.2	548.8	1085.7	13	16	16	3	3	49.17	17.96	12.88	1.58286e-05	5.08341e-06	-31.21	-36.29
	17555	AAV-YFP	-7	658.3	1376.6	16	16	20	0	4	26.95	20	101.5	0.607193	0.000834726	-6.95	74.55
Right lateral	9198	Ai32	-7.3	1050	1150	14	16	8	2	-6	13.41	2.28	42.62	0.000172654	0.000182672	-11.13	29.21
	9201	Ai32	-7	1283.4	645.5	12	10	10	-2	-2	27.24	8.85	11.22	0.000181651	0.0112682	-18.39	-16.02
	9203	Ai32	-7.1	1106.9	899.6	14	24	14	10	0	14.76	1.92	37.84	0.00186438	0.000246128	-12.84	23.08
	10619	AAV-mCh	-6.5	850	1000	15	50	45	35	30	11.52	1	6.68	9.7569e-05	0.100809	-10.52	-4.84
	10852	Ai32	-7.1	1150.3	362.9	15	14	11	-1	-4	8.19	9.72	56.26	0.610372	9.93875e-05	1.53	48.07
	11026	Ai32	-7.5	1161.3	486.9	54	18	20	-36	-34	49	24.4	25.5	0.269182	0.0977426	-24.6	-23.5
	11027	Ai32	-6.8	1200	1450	10	40	28	30	18	6	3	9.33	0.0646054	0.00220139	-3	3.33
	17232	AAV-YFP	-7	1090	500	24	30	18	6	-6	10.14	10	8.88	0.752532	0.711386	-0.14	-1.26
						data in red not shown on the graph							depression
													no changes
													potentiation

## Sheet: Fig 3
Preprocessed data in folder "Data locomotion 10 ms"
		Fig 3d			Fig 3f						Fig 3f	Linear regression
		Coordinates			Motor spike density			% pre-SCI				MSD %variation vs. pre-SCI response
	ID	Lat	Depth	MSD cluster	Pre	Wk1	Wk7	wk1	wk7				F-test p	R2	Equation
Left medial	16052	-439.5	443.9	1	3.25926	4.28571	7	131.494	214.773			Week 1	0.00019	0.336	Y = 171.8 - 13.8*X
	17465	-463.5	480.1	2	5.6	5.91176	9.55556	105.567	170.635			Week 7	4.13x10E-5	0.395	Y = 249.9 - 20.4*X
	17466	-293.7	607.2	3	8.56522	4.66667	3.83333	54.4839	44.7547
	17467	-293.3	481.3	2	6.125	5.82609	2.78571	95.1198	45.481		Fig 3h	Linear regression
	17468	-121.9	462.6	3	9.03846	5.31818	6.03846	58.8395	66.8085			MSD variation vs. locomotor score
	17546	-97.5	817.4	1	3.6	6.31818	6.64706	175.505	184.641				F-test p	R2	Equation
	17721	-396.2	935.7	2	5.03571	7.86364	8.42308	156.157	167.267			Week 1	0.1688
	17722	-290.7	944.9	2	4.65217	7.16667	8.5	154.05	182.71			Week 7	0.0189	0.1605	Y = 0.2844*X - 3.348
Left lateral	15979	-829.1	1004.77	2	5.22222	3.26667	4.46667	62.5532	85.5319
	15980	-733.7	1219.6	1	2.27778	3.33333	8.27273	146.341	363.193
	15986	-813.8	1778.7	2	6.5625	4.43478	6.47368	67.5776	98.6466
	15987	-1353.3	501.6	2	5.55	6.26087	7.14634	112.808	128.763
	17230	-917.9	1047	1	4.3	3.675	5.8125	85.4651	135.174
	17445	-990.9	1119.9	1	2.33333	3.16667	5.40909	135.714	231.818
	17720	-892.8	1094.8	3	8.5	4.68966	6.59091	55.1724	77.5401
Right medial	8503	650	1600	1	2.63636	2.22222	3.38235	84.2912	128.296
	8718	660	1020	3	10.4643	5.66667	11.75	54.1524	112.287
	10785	470	1000	1	3.82927	3.125	8.38462	81.6083	218.961
	10628	643.3	1501	2	6.05556	3.625	12.2	59.8624	201.468
	10898	600	900	1	4.14286	4.5	3	108.621	72.4138
	10935	609.4	829.9	1	2.71429	4.75	5.41667	175	199.561
	11156	380	1600	1	4.42857	5.58333	4.08333	126.075	92.2043
	17231	570	1300	3	11.1154	5.55224	10.7222	49.9509	96.4629
	17547	638.1	1079.4	1	4.04545	6.72	7.77143	166.112	192.103
	17548	548.8	1085.7	2	6.15625	4.41379	5.61905	71.6961	91.2739
	17555	658.3	1376.6	2	6.5	5.36	5.02778	82.4615	77.3504
Right lateral	9198	1050	1150	1	3.6	1.65217	8.31579	45.8937	230.994
	9201	1283.4	645.5	2	7	4.36842	9.66667	62.406	138.095
	9203	1106.9	899.6	2	5	0	5.47059	0	109.412
	10619	850	1000	2	4.92308	0	4	0	81.25
	10852	1150.3	362.9	1	3.05	5.36842	7.92308	176.014	259.773
	11026	1161.3	486.9	1	2.2	5	3.6	227.273	163.636
	11027	1200	1450	3	8.08333	2	3	24.7423	37.1134
	17232	1090	500	2	6.66667	7.54545	3.80645	112	57
							depression
							no changes
							potentiation

## Sheet: Fig 4
Fig 4b
Pre-SCI
ID/Time (s)	-1	-0.9	-0.8	-0.7	-0.6	-0.5	-0.4	-0.3	-0.2	-0.1	0	0.1	0.2	0.3	0.4	0.5	0.6	0.7	0.8	0.9	1	1.1	1.2	1.3	1.4	1.5	1.6	1.7	1.8	1.9
17555	9.54327	9.27885	7.88462	9.71154	10.9135	9.97596	10.601	10.1442	6.10577	7.16346	4.03846	0.865385	0.456731	0.552885	0.600962	1.17788	1.49038	2.35577	1.65865	0.625	0.528846	2.35577	4.92788	6.5625	6.10577	8.67788	7.62019	6.53846	5.40865	5.40865
17721	22.8606	20.8894	19.6875	20.1202	20.3125	21.6346	23.8462	17.9087	21.7067	18.9904	7.42788	0	0	0.697115	1.77885	3.26923	3.00481	3.99038	2.69231	3.10096	5.19231	18.9423	18.0288	18.0529	15.7933	15.8173	11.8029	11.0096	10.8654	10.2644
17722	26.7308	27.1474	29.7756	26.3462	29.9679	24.359	27.7564	24.8077	23.9744	22.3397	10.3846	0.448718	2.40385	3.36538	3.8141	9.00641	5.76923	2.85256	4.42308	7.24359	9.19872	14.9679	20.1603	24.5513	25.1923	23.9744	17.7885	18.5577	19.9679	13.0128
17548	14.3269	13.8599	14.5467	14.9588	12.8846	12.4863	12.9121	11.1813	12.9945	8.72253	8.54396	0	0	0.975275	5.70055	9.16209	10.0137	9.21703	9.09341	8.72253	8.64011	8.47527	11.6346	13.8462	12.1566	10.5907	8.22802	8.35165	10.1511	10.9478
17546	17.1016	15.6593	12.3214	18.4615	17.3489	12.9808	13.0907	15.4945	14.6154	14.4505	18.1456	5.12363	5.90659	15.3022	15.5357	14.2033	14.8764	13.0907	15.1236	15.6319	10.7418	10.1923	15.0275	14.0385	11.5522	8.62637	8.79121	10.4258	7.62363	6.49725
15986	12.0577	12.5	14.3077	11.6538	13.0192	16.5192	13.9615	8.26923	7.53846	8.38462	10.1154	4.75	0.788462	3.76923	6.67308	8.01923	7.40385	10.9038	7.92308	6.46154	8.26923	4.86538	6.44231	2.71154	2.19231	2.84615	2.19231	2.84615	6.55769	10.0962
17547	11.9471	14.6394	12.6442	14.6394	11.0337	10.601	8.48558	11.4904	13.2933	9.23077	9.39904	2.8125	4.49519	11.0337	13.0048	14.3269	12.5481	16.1538	15.0962	15.0721	13.4375	9.39904	10.7212	11.0577	12.0673	10.024	8.60577	5.38462	2.21154	2.69231
17720	19.217	20.783	20.2747	19.1484	21.3736	20.3434	19.4231	17.7747	18.9011	14.9725	10.5907	4.76648	13.4341	18.3929	17.5	15.3571	18.4066	13.6813	15.1374	11.6346	8.09066	8.48901	10.1786	6.16758	5.85165	3.42033	3.09066	3.35165	2.73352	2.33516
17445	10.9423	11.6538	11.1731	14.4615	12.7308	12.25	11.9038	11.4231	11.3269	8.53846	10.0385	3.55769	2.46154	4.63462	8.90385	12.0385	15.3846	13.9423	12.6538	12.2692	9.42308	9.61538	9.53846	8.67308	7.73077	7.73077	6.53846	6.26923	4.36538	3.05769
17231	14.6538	15.75	11.6538	16.5769	14.0385	14.4423	11.6346	14.2692	13.0962	13.25	13.2115	2.94231	2.57692	9.65385	20.9615	21.2115	21.7308	21.2115	22.9038	20.9808	18.9615	12.8846	15.3462	14.6538	12.0385	9.38462	9.30769	8.09615	5.69231	3.88462
15979	14.6635	13.3894	8.31731	10.625	13.4135	9.54327	13.2933	10	7.83654	7.98077	9.23077	4.11058	4.39904	13.9183	18.8462	16.7067	16.5385	15.5769	13.4135	7.04327	7.1875	9.51923	12.1635	7.98077	6.89904	7.78846	8.77404	8.77404	10.3125	10.9375
17468	12.5	12.5192	13.2308	13.6154	8.44231	8.42308	12.0577	10.3462	10.3462	8.80769	8.46154	0.211538	0.615385	6.53846	10.3462	15.2308	14.6538	15.3846	15.6346	10.9615	9.75	11.1154	11.8846	10.6154	11.4423	9.86538	7.23077	7.84615	6.13462	5.21154
17467	13.4856	11.851	11.4663	11.5385	11.6587	11.6587	11.9952	12.7163	12.1394	12.2356	6.22596	0	0	1.97115	7.59615	13.774	17.8846	17.4038	14.5673	16.3462	14.0865	9.51923	7.25962	9.375	7.76442	6.82692	8.79808	8.91827	6.08173	6.94712
17465	12.7404	13.149	12.4519	11.5144	12.2596	11.0577	9.85577	10.1442	10.4567	10.2885	5.19231	0	3.36538	7.88462	13.9423	27.5721	17.0913	19.4231	15.7692	10.7692	13.9663	10	4.39904	2.90865	3.17308	3.77404	3.94231	5.48077	4.85577	5.74519
17232	18.4038	16.7115	13.8462	15.5192	15.1538	15.4038	15.0577	14.5769	14.9231	15.5192	18.1538	24.1346	32	38.4615	36.0577	32.3654	31.9808	33.7885	29.2308	27.8269	19.6731	15.1923	9.17308	3.82692	3.71154	2.84615	1.92308	1.19231	0.461538	0.346154
15987	37.8526	41.4103	45.9615	44.8718	40.7692	39.7756	34.8077	32.9167	38.9423	40.1603	40	44.7115	58.3013	63.0449	64.4551	54.0064	52.5641	52.7564	55.641	52.3718	47.5962	34.2308	23.7179	20.8333	12.5962	15.6731	18.5897	27.7885	32.7244	43.6859
Week 7
ID/Time (s)	-1	-0.9	-0.8	-0.7	-0.6	-0.5	-0.4	-0.3	-0.2	-0.1	0	0.1	0.2	0.3	0.4	0.5	0.6	0.7	0.8	0.9	1	1.1	1.2	1.3	1.4	1.5	1.6	1.7	1.8	1.9
17555	6.96154	6.73077	6.71154	6.75	7.69231	6.48077	7.84615	5.36538	8.53846	8.80769	2.17308	0.173077	0.788462	1.03846	0.903846	0.788462	0.788462	1.17308	1.42308	0.903846	1.32692	1.42308	3.05769	3.15385	2.65385	1.80769	3.63462	1.94231	3.59615	2.63462
17721	16.2885	17.6154	17.9038	16.0577	20.3077	18.75	14.8462	16.5577	13.25	12.7885	10.1923	0	0.423077	2.03846	2.30769	1.36538	1.46154	1.44231	1.63462	2.57692	2.55769	5.63462	8.94231	7.34615	8.55769	8.26923	8.46154	7.40385	6.21154	8.28846
17722	11.0817	13.9423	11.4904	8.17308	8.50962	10.1442	9.54327	7.98077	8.34135	12.5962	4.71154	1.41827	3.34135	2.69231	1.89904	2.71635	2.74038	4.83173	5.12019	3.17308	4.85577	10.1202	9.39904	11.5385	13.1731	13.4856	12.5962	13.0288	10.4567	11.1298
17548	12.4038	13.9038	12.6731	10.25	11.4808	11.3269	12.6923	12.1923	13.6731	14	8.42308	0	1.5	4.46154	6.34615	6.96154	9.03846	7.19231	4.78846	5.63462	4.40385	9.55769	10.9808	9.76923	11.2308	10.25	8.11538	6.94231	10.7115	13.2885
17546	12.7115	14.3846	14.6346	12.8269	12.6731	15.1346	14.6154	13.7885	12.3269	12.2308	9.26923	4.25	3.55769	8.90385	9.48077	7.19231	7.82692	12.0577	10.3846	9.01923	7.63462	5.67308	6.05769	9.63462	12.8077	13.7692	13.1731	11.0962	10.5	11.1154
15986	9.88462	10.5385	12.1154	12.1346	10.3269	10.1154	13.2115	11.3269	9.88462	10.7692	9.78846	0	0.423077	1.42308	1.21154	2.40385	3.98077	4.28846	2.76923	4.21154	4.75	6.53846	9.90385	13.1154	13.5577	12.1346	10.1923	10.9423	12.1154	12
17547	9.84615	12.8269	13.3846	11.8462	12.4231	9.76923	8.19231	9.88462	11.2115	12.3077	7.21154	1.98077	3.42308	4.11538	4.84615	5.61538	6.98077	8.17308	6.32692	7.69231	7.19231	8.05769	10.4038	13.0385	13.2692	8.90385	8.65385	8.65385	7.69231	7.82692
17720	13.4615	11.3846	8.80769	11.1346	10.5192	11.1346	8.98077	7.59615	8.09615	8.55769	2.67308	0.0192308	3.42308	2.48077	2.96154	3.84615	2.88462	5.65385	4.82692	3.82692	2.46154	7.61538	7.36538	6.11538	8.5	7.59615	6.84615	3.67308	6.13462	4.05769
17445	9.61538	8.98077	9.88462	11.5769	10.5962	11.4615	11.4423	8.76923	9.03846	8.28846	5	3.51923	6.07692	6.46154	6.80769	7.94231	7.65385	10	7.55769	9.01923	8.55769	12.9231	13.5385	11.6154	12.0769	13.7692	17.2308	16.2115	11.5962	11.8269
17231	11.4423	10.0962	12.2115	12.2115	10.3846	13.2692	12.2596	12.2115	8.24519	6.75481	5.45673	0.240385	2.59615	3.58173	4.30288	3.24519	2.13942	2.59615	3.53365	2.57212	1.82692	7.1875	9.47115	12.0913	14.4471	9.63942	9.63942	9.30288	12.6683	12.6442
15979	9.20673	13.3894	10.9135	11.899	10.4087	10.2644	8.36538	9.59135	9.27885	11.1298	11.4663	3.41346	9.44712	10.2644	11.7548	12.4519	9.85577	11.7548	11.0337	13.5337	11.9952	10.4567	12.9808	9.59135	9.73558	10.6971	9.59135	11.6106	9.18269	9.32692
17468	8.30769	6.32692	5.13462	8.03846	8.65385	8.26923	8.19231	9.05769	9.5	8.44231	4.88462	3.86538	10.0192	15.4615	15.6923	19.5192	19.4808	18.1538	17.2692	20.3462	19.3654	14.6346	11.8077	8.28846	7.25	8.32692	6.23077	5.01923	3.42308	5.05769
17467	8.6859	9.98397	9.58333	7.86859	9.10256	8.76603	7.78846	9.29487	8.1891	8.84615	5.14423	0.144231	4.00641	6.05769	10.2083	12.0353	10.4327	14.375	13.7179	15.3686	14.7436	12.8365	13.1571	10	5.43269	4.51923	4.53526	4.34295	5.24038	4.00641
17465	9.39103	9.00641	13.8141	10.4167	10.9615	13.6218	10.8333	10.4167	14.0705	13.8141	9.39103	4.13462	9.23077	17.9167	16.891	24.6154	21.5705	22.9808	16.6667	17.8846	16.5064	6.92308	4.32692	2.5	6.76282	3.52564	2.11538	6.98718	8.52564	5.54487
17232	8.53846	11.3462	11.8077	8.53846	8.78846	13.7308	11.9423	9.51923	10.9808	8.76923	11.2115	16.3269	24.6731	30.2308	30.2308	31.8462	34.25	31.9423	30.1346	19.8654	19.1154	11.8269	12.0577	7.69231	6.46154	8.19231	6.98077	6.61538	9.01923	4.46154
15987	4.30288	4.6875	5.64904	6.80288	5.09615	4.30288	6.89904	4.03846	2.35577	6.22596	14.6154	38.8942	59.1587	66.3221	61.9952	42.5962	28.4856	17.2837	8.50962	10.1442	8.02885	7.93269	10.2885	5.64904	3.53365	4.27885	1.92308	1.10577	1.89904	2.1875
	Fig 4c		Fig 4d
	Distance from (µm)
ID	midline	bottom	MUD pre-SCI
17555	658.3	1376.6	5.02778
17721	-396.2	935.7	8.42308			depression
17722	-290.7	944.9	8.5			no changes
17548	548.8	1085.7	5.61905			potentiation
17546	-97.5	817.4	6.64706
15986	-813.8	1778.7	6.47368
17547	638.1	1079.4	7.77143
17720	-892.8	1094.8	6.59091
17445	-990.9	1119.9	5.40909
17231	605.4	1558.8	10.7222
15979	-829.1	1004.77	4.46667
17468	-10	462.6	6.03846
17467	-293.3	481.3	2.78571
17465	-463.5	480.1	9.55556
17232	1081.2	550	3.80645
15987	-1353.3	501.6	7.14634

## Sheet: Fig 5
Data exported from Spike2 for Matlab in folder "Data locomotion 500 ms"
Fig 5e														Fig 5f
Flexor peak amplitude														Extensor integrated amplitude
	Pre-SCI			Wilcoxon signed rank				week 7			Wilcoxon signed rank				Pre-SCI			Wilcoxon signed rank				week 7			Wilcoxon signed rank
ID	pre	post	ratio	p-val	n		ID	pre	post	ratio	p-val	n		ID	pre	post	ratio	p-val	n		ID	pre	post	ratio	p-val	n
17555	0.183203	0.169801	0.926849	0.357544	18		17555	0.14492	0.158931	1.09669	0.695312	10		17555	235.275	175.226	0.744769	0.000276416	18		17555	307.615	350.048	1.13794	0.160156	10
17721	0.151421	0.135845	0.897131	0.0942383	13		17721	0.227369	0.224966	0.989431	0.760864	14		17721	262.513	501.206	1.90926	0.000244141	13		17721	304.058	358.957	1.18056	0.193726	14
17722	0.0967202	0.089031	0.920501	0.0478516	13		17722	0.239757	0.268829	1.12126	0.322266	11		17722	353.169	398.656	1.1288	0.0803223	13		17722	227.796	286.506	1.25774	0.0185547	11
17548	0.14375	0.182752	1.27132	0.0012207	14		17548	0.227002	0.19594	0.863166	0.0475306	18		17548	195.725	233.255	1.19175	0.000854492	14		17548	278.995	323.776	1.16051	0.00956291	18
17546	0.103088	0.128362	1.24517	0.00805664	22		17546	0.227555	0.265507	1.16678	0.00961308	22		17546	313.444	405.007	1.29212	0.00608163	22		17546	313.444	405.007	1.29212	0.00608163	22
15986	0.228743	0.312717	1.36711	0.00341797	12		15986	0.341708	0.350203	1.02486	0.845703	10		15986	268.059	451.164	1.68308	0.000976562	12		15986	107.157	107.428	1.00253	0.492188	10
17547	0.101207	0.131192	1.29628	0.00068061	20		17547	0.216569	0.217229	1.00305	0.934082	15		17547	321.443	423.247	1.31671	8.85746e-05	20		17547	211.232	290.817	1.37677	0.000305176	15
17720	0.228559	0.313435	1.37135	0.00112338	18		17720	0.126253	0.11549	0.914752	0.807739	15		17720	251.955	655.224	2.60056	0.000196437	18		17720	104.367	136.405	1.30697	0.000427246	15
17445	0.344284	0.350741	1.01876	0.534925	16		17445	0.308461	0.306377	0.993244	0.982627	18		17445	560.937	686.061	1.22306	0.00378325	16		17445	284.571	276.193	0.97056	0.58618	18
17231	0.152898	0.179371	1.17314	0.000658076	23		17231	0.299992	0.292333	0.974469	0.892578	13		17231	158.293	384.44	2.42866	4.02537e-05	23		17231	223.002	318.539	1.42841	0.000488281	13
15979	0.130994	0.123221	0.940663	0.233398	12		15979	0.105959	0.0927439	0.875282	0.193359	17		15979	250.354	335.003	1.33812	0.000488281	12		15979	48.4505	56.9257	1.17493	0.0312493	17
17468	0.167913	0.134654	0.801924	0.00390625	10		17468	0.0984153	0.100186	1.01799	0.886403	26		17468	194.491	301.31	1.54922	0.00390625	10		17468	214.869	366.122	1.70393	1.05031e-05	26
17467	0.151452	0.195869	1.29327	0.0273438	10		17467	0.442525	0.494758	1.11804	0.0198091	18		17467	428.545	645.195	1.50555	0.00195312	10		17467	107.248	147.1	1.37159	0.00184663	18
17465	0.164952	0.193853	1.1752	0.0124512	15		17465	0.178191	0.203535	1.14223	0.0397949	13		17465	302.818	549.121	1.81337	6.10352e-05	15		17465	193.594	333.814	1.7243	0.000244141	13
17232	0.218341	0.27284	1.2496	5.95698e-05	21		17232	0.207632	0.283883	1.36724	0.00999639	21		17232	342.269	769.091	2.24704	5.95698e-05	21		17232	513.218	1111.75	2.16624	0.000186638	21
15987	0.165783	0.201144	1.2133	0.000305176	15		15987	0.153331	0.276161	1.80108	0.00195312	11		15987	151.627	259.493	1.71139	0.000610352	15		15987	249.199	371.211	1.48962	0.000976562	11
Fig 5g
Number of mice
	Flexor		Extensor
	Pre-SCI	Week 7	Pre-SCI	Week 7
Decrease	2	1	1	0
No changes	4	10	1	4
Increase	10	5	14	12

## Sheet: Fig 6
	Fig 6a	Head rotation (degree)
	Pre-SCI
	ID/Time (s)	-0.11	-0.099	-0.088	-0.077	-0.066	-0.055	-0.044	-0.033	-0.022	-0.011	0	0.011	0.022	0.033	0.044	0.055	0.066	0.077	0.088	0.099	0.11	0.121	0.132	0.143	0.154	0.165	0.176	0.187	0.198	0.209	0.22	0.231	0.242	0.253	0.264	0.275	0.286	0.297	0.308	0.319	0.33	0.341	0.352	0.363	0.374	0.385	0.396	0.407
Gi	17231	1.08433	1.97249	0.024365	0.237677	0.278904	0.244428	0.46261	0.227727	0.424246	0.609313	5.64091	4.52387	29.6572	46.2522	59.7973	60.4862	66.8703	65.3248	58.5692	49.126	48.1254	41.1713	32.1936	29.137	24.9017	19.5432	10.8475	3.77177	2.20309	0.091365	0.054432	6.11594	7.25551	6.60319	7.11179	3.52911	5.78582	8.16597	7.37684	2.7086	0.797856	3.91667	2.23522	4.95981	4.97238	10.7871	11.6664	10.8512
Gi	17555	1.58644	0.648382	0.242228	0.203862	1.6558	1.35597	1.30191	0.562426	1.06002	2.08041	2.73714	0.145422	9.61845	15.9173	16.9649	16.7434	19.5465	20.6555	19.8929	19.5527	20.8229	22.2577	21.0995	20.5314	22.2171	22.2925	24.1291	24.5545	23.4989	22.9158	23.4701	24.8694	23.5543	24.0045	24.3313	23.9337	25.554	22.5774	24.4776	24.6733	27.4637	25.896	24.3089	24.613	27.5258	26.5555	27.4827	28.1016
Gi	17448	1.10148	1.19895	0.913874	1.26014	2.34113	0.370557	2.04903	1.39021	2.1692	2.67505	2.6443	11.5226	26.5829	32.0717	39.8988	39.025	43.2923	43.4499	41.1107	44.042	42.5616	48.3807	48.9058	45.9192	48.6588	50.055	51.1094	51.722	52.6286	51.6757	46.6467	47.8845	45.5384	45.526	43.3828	41.856	42.324	48.9527	41.06	43.9213	41.2979	43.0612	44.2589	41.1989	38.9489	39.0384	37.1105	34.9413
Gi	17447	4.647	0.254193	2.50037	0.783712	1.04019	0.165254	3.71857	4.20735	1.40099	2.55165	0.188813	6.72985	22.7368	33.3999	36.6561	36.7094	41.9297	44.2495	41.3016	38.583	41.2663	40.0097	41.1541	44.426	44.5311	42.4092	41.1631	43.6169	44.9993	46.5229	43.4546	43.7242	42.6065	44.1438	38.8303	39.1421	38.8152	40.7149	37.672	37.1916	37.3162	35.1768	38.4143	31.509	28.5967	26.5325	26.6147	28.7971
Gi	17222	2.6184	1.86959	0.822958	0.822958	2.44205	0.189666	0.079667	0.45299	0.990194	1.58032	1.39142	3.16685	12.3089	21.0947	20.9751	22.3711	25.3591	23.1832	26.2245	22.7583	27.0983	25.0177	27.9941	31.6732	34.6699	34.8717	33.9089	37.3366	38.4681	40.0778	41.8574	43.6942	40.1752	42.7806	42.3622	44.6369	42.6209	43.2177	41.4647	37.7985	41.4956	40.7243	40.608	40.5461	41.2362	44.4845	42.9084	45.6716
Gi	17221	1.07266	0.649986	0.727501	3.19252	0.687266	0.185144	1.52263	2.70721	1.78069	1.8215	5.34792	2.13687	1.46077	3.79685	13.3686	19.887	19.3487	24.4007	21.3833	25.71	25.2059	27.601	29.6003	31.629	34.1254	34.362	33.4358	35.9511	37.1805	37.4094	35.9429	35.6957	39.3204	36.7487	38.5048	38.1151	38.4526	35.3117	34.7916	37.0952	35.0335	38.1494	37.8994	39.7515	37.6472	38.9888	38.3943	39.6503
Gi	17546	0.681785	1.14852	0.513587	0.317471	0.332065	0.958004	0.40245	2.5587	2.428	2.30751	3.90432	0.305964	17.0602	27.9205	30.3099	31.8168	38.2575	34.4648	31.8284	33.8756	32.7751	30.3088	27.3703	33.1557	32.822	27.0904	25.6595	30.5195	27.6621	24.7127	31.9046	32.4556	34.2057	24.429	27.3264	18.9766	18.9044	18.2403	20.0804	15.4114	13.1339	14.5582	12.3843	14.5056	11.3797	12.7482	14.0854	9.96733
Irn	15986	0.278156	0.034665	0.363189	0.131155	1.86919	1.30901	2.59011	1.50692	3.9802	1.51142	3.91171	9.3343	10.8335	13.3588	19.114	16.5881	21.0017	22.1263	25.1534	25.6138	26.4008	28.8563	28.8835	30.9268	33.2454	45.0625	43.1488	49.0494	43.4671	33.1627	31.5021	28.6435	25.5697	21.6395	29.5081	34.5608	42.1014	35.7298	34.567	35.1501	41.562	34.3581	36.4398	39.2702	45.8449	40.3663	38.7298	44.4353
Irn	17445	3.34932	0.901569	0.147104	0.251246	0.672891	0.716711	0.563192	2.31048	0.236643	1.90083	0.575003	0.077272	4.73135	12.4875	18.2086	22.9169	23.795	24.9717	26.8777	24.0057	24.1084	27.1722	29.7732	25.2082	25.5045	24.3306	22.0294	22.5667	20.3087	18.6791	19.9962	15.6978	18.9768	14.9081	15.5954	18.3343	17.5232	14.4173	14.7374	15.1165	13.7772	14.0044	9.87854	16.2005	15.7577	15.0846	11.1414	10.8402
Irn	17720	0.122136	0.148512	0.50182	1.21855	0.269861	1.34482	0.87802	1.57338	1.03949	2.42028	1.43613	6.0887	17.3065	22.9422	28.6379	34.8654	33.1423	33.2437	34.091	34.2482	34.8451	32.3124	31.8172	30.0815	29.9717	28.7885	27.1194	25.0352	25.4885	21.3289	22.5722	21.4092	21.0862	21.463	19.2101	19.4716	16.9212	14.9404	16.6762	13.7999	16.4356	17.3346	19.1722	19.5098	19.4784	19.9577	21.6383	20.9465
Irn	15979	0.048148	0.61411	0.635855	0.351947	0.593915	1.16778	0.168177	1.24913	1.99157	2.09053	3.90465	8.39402	10.8227	14.107	22.9927	23.1808	26.5517	23.7222	21.3907	19.1852	27.0879	22.339	19.6763	23.3307	17.6573	19.8836	20.4896	21.3373	22.7622	21.1492	20.6247	23.7148	22.2004	23.3577	24.5432	26.9998	29.7258	28.5358	28.6453	28.1677	26.3516	20.744	19.3082	19.6648	21.1246	16.7038	15.3591	8.37833
GiA/V	17567	1.24705	0.058812	0.416885	0.029038	0.170997	0.08096	0.385021	0.653089	0.103002	1.68163	1.84196	2.85175	3.058	3.30847	6.21507	12.2266	15.5287	16.8388	16.9052	21.3789	21.9677	27.991	29.0062	29.0643	31.8417	32.0836	30.5947	30.51	30.3603	30.927	31.8025	33.4789	29.9065	33.8409	32.7778	32.4809	34.4639	36.5744	37.3959	36.5565	36.4262	32.2221	31.3099	32.995	29.7087	30.7603	30.0006	29.8168
GiA/V	17565	0.229963	0.229963	0.608173	0.229963	1.646	0.548234	0.984356	0.589772	0.471827	0.225586	1.73373	5.81739	23.3726	36.7107	48.749	47.2366	56.2737	54.5917	54.2811	55.0892	53.9688	51.2706	49.5915	48.1899	46.7767	43.7501	39.5386	37.8376	37.232	35.4417	36.0808	36.1264	37.1478	34.0236	32.1748	34.8226	30.6073	29.2865	28.8887	24.5722	23.9104	23.2156	27.0879	26.419	24.1551	25.6765	27.7142	27.4369
GiA/V	17568	0.551388	0.717256	1.58735	0.427889	0.175389	0.503236	0.025351	0.53583	2.26279	0.952576	3.86898	3.0662	9.47582	14.232	21.2133	20.2854	20.6848	21.0583	21.5055	23.9409	22.8478	21.9874	22.164	23.0175	19.2102	18.9264	21.1041	19.8229	18.2625	19.9318	16.9777	14.3053	13.8766	16.5416	17.3471	12.8551	14.5034	12.6451	13.8451	11.2559	11.0377	12.9734	9.75598	10.2055	7.23223	7.55281	3.92018	3.95144
LPGi	17232	1.58127	1.77008	0.905919	0.616179	0.654188	0.529787	0.923597	2.26629	3.51722	3.03678	1.86533	4.71457	0.342936	0.463493	5.66399	8.7321	9.0785	10.478	11.2014	9.2858	6.80211	6.60934	6.0343	6.64874	2.34976	4.01624	6.28554	0.882105	1.29124	3.50741	1.89295	1.2447	2.33599	0.024464	1.42918	5.15324	1.21042	0.320463	3.73303	1.43911	1.19254	0.061604	3.29901	0.34294	0.056612	0.821885	2.95582	0.943008
LPGi	15987	1.01718	1.01718	1.01718	1.01718	1.01718	1.01718	1.01718	5.57026	0.887287	0.887287	0.844816	0.407296	2.64596	14.134	13.9603	14.51	10.5149	4.90535	6.02309	1.64438	5.55961	2.57232	0.566103	0.490325	5.95552	2.3807	5.19426	3.6361	5.2923	5.69433	3.49905	2.10408	5.48353	2.38542	0.774833	2.78361	3.48632	5.27753	0.778687	5.08446	6.39246	7.25109	4.05296	0.392234	2.26015	0.146474	1.91959	0.286256
	Week 7
	ID/Time (s)	-0.11	-0.099	-0.088	-0.077	-0.066	-0.055	-0.044	-0.033	-0.022	-0.011	0	0.011	0.022	0.033	0.044	0.055	0.066	0.077	0.088	0.099	0.11	0.121	0.132	0.143	0.154	0.165	0.176	0.187	0.198	0.209	0.22	0.231	0.242	0.253	0.264	0.275	0.286	0.297	0.308	0.319	0.33	0.341	0.352	0.363	0.374	0.385	0.396	0.407
Gi	17231	1.46432	0.529584	0.830415	0.884717	0.511224	1.2137	3.96558	2.41212	5.25378	9.66813	12.5544	15.2461	33.9144	38.6294	45.7037	50.9748	50.4412	56.1228	58.7988	59.0901	59.3231	63.539	65.6034	64.9057	66.4046	64.825	66.4423	68.7552	65.6809	63.788	65.1747	65.684	62.8263	66.3788	66.4337	63.1691	62.7058	60.3014	65.1995	58.8566	59.1922	59.6689	56.5543	59.1515	58.11	54.9717	58.2735	56.2996
Gi	17555	1.95262	1.92062	1.50141	1.50141	0.237325	1.04739	1.75543	0.952374	0.773587	0.500316	1.3117	0.434285	0.735731	1.02853	1.05613	1.01824	0.485386	3.0774	3.55546	1.17004	3.19227	9.40097	21.8567	23.1689	29.4118	30.5664	32.2107	30.4795	30.8449	32.6255	37.9761	43.0848	41.0237	46.2563	47.9603	52.1021	52.2719	54.2116	51.4489	48.2587	42.2	42.0001	46.2495	51.6887	46.0014	40.3431	35.0049	39.0625
Gi	17448	1.45191	1.12402	1.332	1.42616	1.39981	0.023522	0.370111	1.66195	1.20012	2.04202	2.53892	1.34725	0.104828	1.62675	1.69938	1.69938	1.91088	0.49926	0.359965	5.04843	7.70414	13.7422	22.6746	29.375	24.9175	30.9109	24.9905	26.2522	25.2146	30.7333	28.2946	30.0841	30.9503	31.9575	29.9149	30.8678	30.3933	31.3567	33.5738	33.6664	32.3471	30.7468	29.7888	30.7781	30.6102	36.2478	31.6239	37.2485
Gi	17447	2.20105	0.303527	0.235026	2.44483	2.17275	1.67091	0.150121	0.534134	1.26751	0.960717	3.05022	2.30613	2.38058	0.430336	1.82094	1.63275	1.36168	0.04058	1.90644	2.60086	0.950613	7.02942	21.4728	29.5734	35.4415	33.927	31.2722	33.9127	34.5853	28.8601	31.4075	28.6342	29.0512	33.1884	29.1211	28.3605	29.0593	29.9067	28.1053	31.6743	29.5208	29.9911	29.586	28.0419	27.8812	28.6457	30.5214	29.3554
Gi	17222	1.54224	2.84247	1.88464	0.982684	0.693731	3.95769	1.90939	0.146966	2.08202	0.691359	3.38556	3.36937	4.814	4.15145	1.92906	4.96832	1.29807	3.77922	0.187006	5.08716	7.71406	11.8465	16.2292	19.0789	19.5438	23.8152	28.8631	35.3637	35.6877	35.6816	37.3363	37.3161	41.0164	41.3912	41.3272	39.8762	44.9193	41.9779	44.5127	46.0382	45.5634	42.6131	43.7766	45.0672	43.4235	44.3033	42.9527	45.0624
Gi	17221	0.176496	1.10739	0.685972	2.48915	2.73717	0.053796	3.16816	0.450535	0.063137	2.65695	2.6103	2.1776	3.22988	2.97779	4.07334	2.39287	2.81356	0.753716	1.61906	5.69836	1.26373	7.19415	22.5308	22.4791	26.8075	30.4697	32.745	33.5889	31.723	34.7729	32.9004	35.1765	33.0543	32.065	33.8456	32.9346	31.7033	31.3319	28.6452	27.6459	30.8142	33.3261	33.2899	31.6354	32.8734	32.3861	32.5141	30.4693
Gi	17546	1.33258	0.865817	0.245793	0.883807	1.00181	1.5039	1.0082	2.04509	1.03354	0.134292	0.134292	0.259277	0.088846	0.880417	1.19365	1.5359	2.20362	1.0471	0.516339	7.57485	0.050036	10.32	12.4049	15.8176	23.818	29.0551	32.3441	33.3281	35.8016	38.5619	39.8538	35.1615	39.8599	37.9266	36.351	32.2723	30.664	24.6774	23.4138	22.3077	18.298	19.9417	18.8048	16.4762	10.5751	13.3126	15.2842	11.8103
Irn	15986	1.14e-14	1.14e-14	1.14e-14	1.14e-14	1.14e-14	1.14e-14	1.14e-14	1.14e-14	1.14e-14	1.14e-14	1.14e-14	2.31549	15.6533	34.2395	44.3555	48.2349	49.1947	51.749	54.0011	48.119	44.94	42.606	44.1346	44.915	49.7532	48.9128	49.0116	49.9877	49.1375	49.8001	49.1785	46.5602	46.0554	45.8098	41.508	37.2075	34.5113	34.4889	33.4764	31.6016	27.3887	29.4144	26.5626	23.0033	24.5411	23.2649	22.0363	22.843
Irn	17445	1.75066	1.03646	1.2105	0.522665	1.73514	0.501394	0.083332	0.463346	0.637356	0.463346	0.100582	1.29621	2.37002	2.3911	2.09618	2.76034	3.75701	3.29717	4.11582	3.63573	0.65438	4.51737	8.26534	9.06365	11.8754	11.4252	15.267	13.9104	14.2623	14.9851	14.1037	16.199	19.6289	19.5939	19.4983	16.3211	19.7517	19.1812	20.0493	18.4436	20.3659	17.0427	16.1012	17.9121	14.8038	15.6015	16.218	15.1091
Irn	17720	0.531241	1.1932	0.53113	0.53113	0.53113	0.53113	0.53113	0.53113	0.53113	0.53113	0.53113	0.490767	0.906778	0.906778	0.372744	0.201229	0.234719	0.234719	6.90631	8.47238	16.979	15.5792	20.2181	22.1967	27.8391	23.3409	27.7161	30.0533	23.8082	23.0939	25.5436	21.8357	24.1402	23.829	18.9111	25.3564	31.5961	35.9969	32.7236	33.6136	29.8202	29.1543	30.7518	26.7473	25.3459	25.0267	22.7012	21.7546
Irn	15979	1.6217	1.6204	2.69037	0.103975	0.640102	2.44157	0.144523	1.18419	0.089279	2.42014	8.24012	8.73185	16.7879	21.1212	22.7687	25.7797	26.5545	26.596	26.3535	27.0334	28.4891	27.8905	29.3917	30.609	30.7423	27.828	29.2374	31.5051	31.484	31.2822	29.3046	25.1148	27.0485	26.048	22.8356	25.584	25.735	29.1184	26.2397	26.426	27.9345	27.2557	23.8122	27.5059	26.4468	23.7761	24.3398	25.0801
GiA/V	17567	0.968031	0.683554	0.156587	0.156587	0.737862	1.19795	0.560979	0.152403	0.500704	1.24841	1.39824	3.18749	1.82719	1.61134	1.66195	3.18456	3.18456	3.99345	3.10877	3.19048	2.89656	5.965	10.2895	11.9003	10.3079	5.26599	4.02758	1.69684	0.690434	1.08006	4.24387	3.7682	8.00256	6.12079	9.49248	8.74092	12.3057	11.4593	12.1875	13.8622	8.16153	12.3339	12.8178	16.8212	15.3553	15.0276	16.9366	16.7505
GiA/V	17565	0.354266	0.268023	0.133047	0.335042	0.130004	0.881244	0.830686	0.269499	0.849819	2.7909	1.51449	2.16259	2.25568	0.413604	0.106657	2.89053	1.28128	1.80658	1.757	3.07483	5.61086	24.2909	37.2402	46.0748	47.2585	51.2164	56.5904	56.8843	56.6814	60.9308	58.3684	57.4184	46.5392	46.946	50.1833	61.8227	59.1844	55.6373	58.8014	58.8207	59.9892	55.7037	53.4352	54.0812	47.4746	47.5714	43.178	43.0277
GiA/V	17568	1.48453	0.670495	0.798199	0.011677	0.412122	0.144162	0.285935	0.144162	0.402294	0.836212	0.490006	0.00726	0.641853	0.656193	0.412122	2.3833	3.17799	6.13694	7.71517	14.274	15.5681	24.8617	25.5091	26.5338	25.8014	28.4785	32.1602	30.9122	25.0347	30.8186	28.5763	31.5421	27.7263	25.7622	24.6453	24.6935	26.0441	23.9491	23.6949	22.7301	20.4218	18.853	18.9395	16.7489	20.2868	18.5334	16.2951	17.1855
LPGi	17232	1.57195	0.529511	0.529511	0.197998	0.79145	0.84802	1.5855	1.5155	0.84802	2.63051	1.66787	1.087	1.89784	0.935654	1.03804	1.03804	2.00004	2.73773	0.119242	0.814625	2.40406	2.16691	3.38778	3.76253	11.2591	10.2857	12.1512	2.74232	6.89525	2.38286	3.96217	1.28128	3.59587	0.117863	2.07373	4.18682	1.77854	1.48017	1.93707	0.375622	0.743259	0.988406	1.04799	0.05824	6.90958	2.64528	4.10912	4.70577
LPGi	15987	3.51153	1.22741	1.22741	0.318253	0.948241	0.948241	1.91257	1.91257	2.36292	2.36292	2.99372	2.63385	4.01731	5.06583	5.63892	0.546884	4.70954	5.05549	7.83107	6.99584	6.61578	7.89562	7.00048	5.58832	9.58041	7.5327	12.0911	4.53062	10.3817	0.495221	0.957415	2.55734	0.555685	0.649301	2.50671	6.05879	3.45149	0.736033	0.271378	2.29606	5.72575	2.18702	5.30575	4.24631	3.08998	3.97966	1.95182	6.33744
	Fib 6b	Max neck angle					Fig 6d		Latency (head turns > 15 °)
		pre-SCI	week 7	delta					pre-SCI	week 7	delta
Gi	17231	66.8703	68.7552	1.88491			Gi	17231	33.3333	22.2222	-11.1111
Gi	17555	30.5916	54.2116	23.62			Gi	17555	44.4444	144.444	100
Gi	17448	52.6286	37.2485	-15.3801			Gi	17448	33.3333	144.444	111.111
Gi	17447	46.5229	35.4415	-11.0814			Gi	17447	33.3333	144.444	111.111
Gi	17222	48.9442	46.0382	-2.90599			Gi	17222	44.4444	144.444	100
Gi	17221	39.7515	35.1765	-4.57503			Gi	17221	66.6667	144.444	77.7778
Gi	17546	38.2575	39.8599	1.60237			Gi	17546	33.3333	155.556	122.222
Irn	15986	49.0494	54.0011	4.95165			Irn	15986	55.5556	33.3333	-22.2222
Irn	17445	29.7732	20.3659	-9.40725			Irn	17445	55.5556	188.889	133.333
Irn	17720	34.8654	35.9969	1.1315			Irn	17720	33.3333	122.222	88.8889
Irn	15979	29.7258	31.5051	1.7793			Irn	15979	55.5556	33.3333	-22.2222
GiA/V	17567	37.3959	17.5709	-19.825			GiA/V	17567	77.7778	377.778	300
GiA/V	17565	56.2737	61.8227	5.549			GiA/V	17565	33.3333	133.333	100
GiA/V	17568	23.9409	32.1602	8.2193			GiA/V	17568	55.5556	122.222	66.6667
LPGi	17232	11.2014	12.1512	0.94978			LPGi	17232	0	0	0
LPGi	15987	14.51	15.7814	1.27143			LPGi	15987	0	0	0
	Fig 6e	Body rotation (degree)
	Pre-SCI
	ID/Time (s)	-0.11	-0.099	-0.088	-0.077	-0.066	-0.055	-0.044	-0.033	-0.022	-0.011	0	0.011	0.022	0.033	0.044	0.055	0.066	0.077	0.088	0.099	0.11	0.121	0.132	0.143	0.154	0.165	0.176	0.187	0.198	0.209	0.22	0.231	0.242	0.253	0.264	0.275	0.286	0.297	0.308	0.319	0.33	0.341	0.352	0.363	0.374	0.385	0.396	0.407
Gi	17231	0.517997	0.770057	0.286203	0.018208	0.053794	0.034293	0.391772	0.431792	1.24573	0.943776	0.975853	0.413752	0.216387	1.21419	2.16763	1.96364	2.52188	2.63952	3.3398	3.36858	4.09711	4.61423	4.31697	4.24639	4.02479	4.82392	3.64987	4.42002	4.77426	5.53453	5.00738	4.69376	4.38836	5.95227	7.02627	8.76841	9.41614	9.30425	8.43898	8.54918	9.54925	9.69212	10.7081	12.1367	14.2256	14.1295	15.6359	12.3899
Gi	17555	0.236036	0.236036	0.13004	0.231996	0.217996	0.143998	0.033935	0.185907	0.044117	0.102114	1.18212	1.04961	2.09829	1.70609	0.517912	0.255921	0.269757	1.23198	1.65962	1.01686	2.24061	3.00321	3.66839	4.92212	5.39155	5.34697	6.12364	6.19154	7.05234	5.80781	6.16937	7.53785	6.76611	7.84197	6.85345	6.16406	6.77679	6.29478	6.61055	6.97145	7.58638	9.00618	8.64832	8.97597	10.1908	9.96063	10.6357	11.4586
Gi	17448	0.444829	0.350068	0.722501	0.275	0.402511	1.07998	0.132492	0.677439	0.314831	0.761739	0.631379	1.59493	3.66514	3.40693	1.5701	1.11828	0.00643	0.197751	2.59701	3.46416	4.15985	4.6278	6.48972	6.49209	6.21528	5.99113	7.68917	8.66147	7.07773	8.53312	9.18026	10.1547	9.59375	9.13772	8.73649	7.65636	8.00923	7.79354	8.02231	7.47772	7.86245	7.30959	8.01297	7.85238	7.28194	7.34776	8.34654	7.82901
Gi	17447	0.324388	0.498394	0.324388	0.010406	0.163598	0.429599	0.429599	0.203612	0.255601	0.255601	0.284394	0.74617	4.42815	7.45395	8.13914	8.37528	4.05358	3.1966	2.46653	2.20469	2.38496	2.14125	2.29483	1.03686	1.84827	0.101798	0.430323	0.262468	0.150476	3.37172	1.58355	3.64359	4.09755	4.68544	4.08533	3.33545	4.12783	4.25392	4.79356	5.56013	5.20125	5.95288	4.75961	4.57947	4.107	5.31812	3.8811	5.34759
Gi	17222	0.596985	0.123	0.123	0.016333	0.642992	0.016333	0.096333	0.203	0.203	0.809655	0.02969	0.809655	3.36473	4.99484	8.68411	10.7942	12.0848	12.4054	13.8201	13.4623	16.4765	18.4029	19.3647	17.6905	15.498	16.4906	15.0956	13.4575	13.296	13.6232	12.7591	12.6372	12.7688	13.8071	15.595	14.3873	13.4296	14.2439	14.2439	13.325	14.3076	14.3076	13.402	11.6298	9.70068	10.7271	8.71693	8.71693
Gi	17221	0.224023	0.450992	0.526	1.11602	0.366005	0.738995	0.776492	0.188074	0.776492	0.046001	0.615916	1.26344	1.54908	2.69633	4.08891	4.19303	4.27103	3.03683	2.9413	1.65116	0.786026	0.604888	0.7327	2.4896	2.41529	2.33963	3.15396	3.27649	4.04537	3.35952	3.02879	2.65176	4.12825	6.50069	4.63309	5.1841	7.97746	6.04467	8.21121	9.64414	9.94522	9.96858	8.59117	9.9944	11.0199	12.126	11.0199	11.754
Gi	17546	0.575397	0.655398	0.655398	0.217412	0.217412	0.217412	0.188586	0.718599	0.718599	1.1805	1.53052	1.27252	1.15058	0.938487	0.239406	0.895057	0.162037	0.947561	0.078342	0.189614	1.50381	3.48921	2.18561	3.38946	3.62348	3.98762	4.35616	4.37853	6.29673	6.76023	6.97734	6.27061	8.06708	6.77337	7.62789	8.84445	8.51977	8.83496	9.23182	8.77765	9.40696	10.5817	10.9714	11.7226	12.1622	14.1228	17.4242	15.1911
Irn	15986	0.758483	1.74097	0.957764	0.514421	0.957764	0.957764	0.957764	0.612548	2.21365	0.978567	2.4874	3.12763	5.25464	7.16322	8.20929	8.06156	8.75839	7.89018	9.3613	10.7816	12.2643	13.3898	13.1719	9.20024	11.9271	12.6133	14.5807	17.2804	18.2343	18.6011	20.602	21.5947	23.9957	25.2577	26.3352	26.1797	27.5655	29.7231	30.4261	32.1213	33.983	34.0261	34.6561	34.4572	35.4532	36.5353	38.4591	39.6538
Irn	17445	0.712382	0.418368	0.007598	0.007598	0.007598	0.490383	0.419566	0.419566	0.575583	0.078454	0.635622	1.20575	1.01012	1.86821	0.129894	0.434718	1.74648	2.5377	3.93089	5.52234	5.01102	5.89777	5.36807	5.27782	5.98837	5.72659	6.76968	8.18377	8.43334	10.8925	8.8479	10.8336	10.6829	11.9657	12.6237	13.9724	14.0639	14.9569	18.1799	18.1723	20.2573	21.9836	23.6139	23.6139	26.4472	26.0347	25.4756	26.4402
Irn	17720	0.203825	0.615478	0.615478	1.32049	0.753831	0.138893	1.6628	0.90117	0.699271	0.264242	1.43293	0.687481	0.495983	3.29174	3.16663	1.28122	1.05808	3.27827	4.00481	5.68409	8.48965	8.82983	9.54458	10.33	11.5139	12.5277	13.1999	14.0633	14.1517	13.8482	12.9854	12.6715	12.0678	12.283	11.5494	12.4304	10.6396	10.5536	11.1773	9.02626	8.854	8.59604	9.96216	9.15552	8.73336	8.79654	7.2732	5.25405
Irn	15979	0.09621	0.288197	0.288197	0.053804	0.053804	0.1338	0.1338	0.053804	0.344181	0.053804	0.344181	1.23426	1.56144	0.819954	1.09975	0.708527	1.05282	1.96888	1.26011	2.13224	2.05293	2.9397	2.85455	3.67861	3.88688	5.13643	6.92434	7.04456	6.88939	6.45643	6.43039	6.53782	6.13019	5.87704	5.75914	5.46927	6.05219	5.45567	5.04148	4.13103	3.89739	4.3219	4.42355	4.78935	6.1574	6.45866	7.60115	7.81454
GiA/V	17567	0.372198	0.372198	0.372198	0.303798	0.084196	0.237796	0.237796	0.237796	0.497792	0.497792	0.497792	0.441623	0.119709	1.06436	0.00859	0.465116	1.26067	1.73216	1.24859	0.70767	0.610025	0.113899	0.805971	0.477474	1.3811	1.22206	3.39829	2.77195	2.83913	3.92309	4.95836	7.81552	8.21711	10.0589	10.3291	11.8947	12.4838	13.607	13.6309	14.1876	14.0785	15.3605	17.5711	19.0321	19.6065	21.1396	23.7071	22.7342
GiA/V	17565	0.0358	0.0358	0.0358	0.0358	0.0358	0.018198	0.0358	0.0358	0.268192	0.268192	0.33756	0.154444	3.97834	6.13314	5.28661	3.60073	3.09836	2.29626	2.38199	0.082155	0.33577	0.540981	1.09892	1.97501	1.67392	1.54297	2.72932	4.97437	4.75786	4.60013	7.70196	7.27646	7.03436	9.12431	8.62621	10.8245	11.813	11.503	12.6071	11.9272	14.3763	14.4052	18.5581	21.2012	21.3278	20.6524	22.4569	21.8625
GiA/V	17568	0.26081	0.150815	0.051191	0.291196	0.119198	0.345205	0.5172	0.212797	0.181201	0.0028	0.393175	0.354809	2.15082	2.67686	1.69119	0.48313	1.6931	4.00938	5.37805	6.19901	8.11017	8.01989	9.13142	10.2108	10.8108	9.8267	11.0867	11.4566	12.3855	12.8981	13.6076	12.7064	15.1175	15.3657	14.813	15.3861	16.7314	18.4932	19.7208	19.4454	21.0912	19.2024	20.0653	22.2254	23.3709	24.109	25.7916	28.0867
LPGi	17232	0.340559	0.007396	0.289383	0.125542	0.668544	0.029396	0.421395	0.421395	0.311383	0.136599	0.421395	0.438527	0.666599	0.074637	1.04857	1.51659	2.1886	1.15067	1.50801	1.40512	2.05102	3.42064	4.08973	2.86671	3.31186	3.23011	2.0141	3.03172	2.33647	0.130238	0.054847	0.048033	0.046238	0.596833	0.248038	0.9347	0.756925	1.13789	0.969802	1.94859	1.13279	0.484662	2.25011	1.24832	3.14082	1.21788	0.416666	2.51292
LPGi	15987	7.11e-15	7.11e-15	7.11e-15	7.11e-15	7.11e-15	7.11e-15	7.11e-15	7.11e-15	7.11e-15	7.11e-15	0.244996	0.139983	0.139983	0.139983	0.139983	0.384983	0.112473	0.112473	0.047472	0.047472	0.197358	0.103535	1.27006	3.0425	2.92052	1.82126	0.298973	1.41053	4.58442	9.07403	7.60738	9.8712	13.0682	12.7736	12.6571	12.9467	11.3762	16.545	17.2647	18.472	20.24	18.6845	21.7066	21.6002	24.0354	26.4615	27.844	29.674
	Week 7
	ID/Time (s)	-0.11	-0.099	-0.088	-0.077	-0.066	-0.055	-0.044	-0.033	-0.022	-0.011	0	0.011	0.022	0.033	0.044	0.055	0.066	0.077	0.088	0.099	0.11	0.121	0.132	0.143	0.154	0.165	0.176	0.187	0.198	0.209	0.22	0.231	0.242	0.253	0.264	0.275	0.286	0.297	0.308	0.319	0.33	0.341	0.352	0.363	0.374	0.385	0.396	0.407
Gi	17231	0.152794	0.447201	1.01719	0.161202	0.164791	0.164795	0.4068	0.132792	0.450639	1.72904	1.3869	1.44023	2.25898	2.31721	1.9726	1.72166	1.20965	1.62076	0.443674	0.457636	0.039038	0.506459	0.504892	0.589136	0.716411	1.15526	0.228477	1.01251	2.76617	2.29862	1.50125	2.25599	1.99544	1.46202	2.37965	2.05309	1.61294	2.83006	4.36274	4.32569	3.19013	2.93607	1.3716	2.16042	3.67654	3.53634	2.75582	1.74971
Gi	17555	0.448066	0.114011	0.532012	0.167993	0.276	0.177993	0.177993	0.217995	0.217995	0.217995	0.542008	0.177993	0.125988	0.648018	0.708027	0.469864	0.112008	0.112008	0.767589	0.41593	0.597832	1.13413	0.884051	1.21998	2.052	4.3159	5.55748	6.37271	6.54094	5.13464	5.65605	3.39215	2.00636	0.121224	1.17742	2.64508	3.63491	6.01529	8.54626	8.31725	9.01661	10.1516	11.6539	12.0713	12.4577	12.8177	13.7682	13.3878
Gi	17448	0.898803	0.439185	0.197191	0.439185	0.439185	0.13079	0.13079	0.073214	0.331166	0.423183	0.31079	0.280795	0.873196	0.439185	0.285257	0.285257	0.596809	0.526699	0.868931	0.844539	2.26524	2.36307	1.60631	0.015735	2.23766	4.59164	6.14782	6.62197	6.6941	7.25646	6.41815	6.16357	4.89296	5.86642	4.13862	4.21063	3.76178	3.1069	3.33296	2.33524	1.66257	1.67617	0.856178	1.64007	0.796978	1.87491	0.896812	0.5021
Gi	17447	0.104207	0.469228	0.511729	0.549142	0.240743	0.283245	0.648251	0.283245	0.283245	0.469228	0.469228	0.469228	0.469228	0.469228	0.469228	0.469228	1.21924	0.466681	1.21924	0.283245	0.15427	0.031696	1.14178	0.876805	0.101719	0.400748	1.77819	2.88572	3.56818	2.31822	2.40323	2.40323	2.61949	2.18482	1.8818	0.085795	0.753848	0.581022	0.449362	0.109693	0.667118	0.91063	0.954927	0.170605	0.886191	0.33357	1.10259	1.54561
Gi	17222	0.416893	0.930947	0.1754	0.1754	0.483388	0.728492	0.728492	0.377868	1.07692	1.0981	2.32388	2.00363	1.48917	2.00363	1.01691	1.01691	0.498484	0.033157	0.971047	1.5138	2.10495	3.04788	4.50133	4.71671	4.40637	4.77195	5.01054	5.39718	5.95267	5.63723	6.12089	6.07434	5.86538	6.18214	6.97318	7.57199	7.14894	7.98294	7.66706	7.76356	9.08886	10.1574	9.63552	9.42495	10.7067	10.932	10.9806	10.9159
Gi	17221	0.709809	1.2318	0.709809	0.709809	0.102229	0.102229	0.320291	1.3622	2.38708	2.38708	2.38708	3.32374	4.20554	4.63002	3.41697	3.78146	4.17081	3.50373	2.71571	2.40208	0.404562	0.138283	0.844739	0.009312	0.933849	4.34439	5.26651	6.91354	4.02594	4.65209	6.40617	6.30568	5.93839	6.71243	8.1177	9.14294	8.96079	9.71312	10.701	6.75506	6.01651	5.52615	5.45424	3.73737	7.29767	9.30098	8.34032	7.79799
Gi	17546	0.241394	0.241394	0.241394	0.362577	0.330575	0.241394	0.209393	0.395397	0.546594	0.395397	0.395397	0.176571	0.171425	0.743396	0.373454	0.537401	0.233468	0.061406	0.390594	2.52854	1.57656	0.867306	0.733158	1.68366	0.283621	1.1281	0.019719	0.478795	0.078454	0.925413	0.286627	0.360647	0.847095	3.08061	2.85927	3.89885	3.43605	3.49007	3.83631	5.02714	4.62563	5.7861	7.66404	7.28551	6.94835	8.64359	7.08104	8.22965
Irn	15986	1.07e-14	1.07e-14	1.07e-14	1.07e-14	1.07e-14	1.07e-14	1.07e-14	1.07e-14	1.07e-14	1.07e-14	1.07e-14	1.07e-14	1.07e-14	1.10595	1.10595	0.341976	0.14994	1.02614	2.0787	4.13696	2.9812	2.9812	3.40541	4.68372	4.68372	3.79453	4.71051	5.2146	5.87351	5.97987	6.29366	6.70811	7.14022	7.33593	7.18217	7.64735	7.31417	7.03498	7.51047	6.0641	6.86162	7.25649	7.41258	8.07828	9.7025	9.01672	10.1953	10.7589
Irn	17445	0.247165	0.230802	0.205196	0.1588	0.394801	0.269199	0.101201	0.022803	0.262811	0.022803	0.262811	0.158813	0.158813	0.005295	0.836752	0.005295	0.443178	0.443178	0.443178	0.049146	1.0812	1.7812	1.86329	2.14515	1.08754	0.513929	0.404307	0.203713	0.571286	0.275834	0.352825	0.303183	0.784109	0.646569	1.64029	1.90444	2.41654	2.95514	3.34984	4.2154	4.40628	4.40628	4.43594	4.43181	4.43181	4.60949	4.85252	6.03891
Irn	17220	0.455598	0.455598	0.455598	0.011607	0.011607	0.011607	0.011607	0.011607	0.011607	0.011607	0.011607	0.011607	0.238398	0.238398	0.109602	0.441495	0.197589	0.197589	0.197589	0.034393	0.034393	0.694317	0.35831	0.104131	0.48773	0.593659	1.02836	1.84784	3.1193	4.42271	6.00726	6.00726	8.40911	8.40911	9.12076	11.2072	12.5135	12.9112	13.822	14.7124	16.4145	17.253	17.253	18.3255	19.7248	20.2428	20.9913	22.7659
Irn	15979	0.007672	0.538982	0.040999	0.639323	0.076	0.040662	0.114326	0.059385	0.409028	0.612305	0.229438	0.104349	0.307316	0.004004	0.517232	0.180984	0.122331	0.371052	0.342686	0.094051	0.446955	0.217467	0.31688	0.311345	0.010575	0.1293	0.018334	0.68466	0.792561	0.467533	0.510995	1.18273	0.304254	0.62286	1.56319	1.72476	1.48205	1.08595	0.676315	1.48166	1.0469	1.45039	0.843064	1.37329	0.645676	0.850291	0.635322	0.123896
GiA/V	17567	0.506033	0.068011	0.896103	0.457981	0.24941	0.647367	0.647367	0.43872	0.43872	0.411628	1.11444	1.11444	1.11444	1.11444	1.38303	1.62169	1.8422	2.30879	1.62169	1.32333	2.83096	1.81933	2.11813	1.80677	1.94237	2.2106	3.55613	4.33411	5.30874	5.64438	5.19282	6.83114	7.18766	5.41456	5.55961	6.13299	5.67146	4.58988	4.93414	2.8683	3.85354	4.20442	3.95099	4.51039	4.8828	4.79306	4.66088	4.56733
GiA/V	17565	0.142009	0.652002	0.652002	0.2145	0.386998	0.386998	0.397971	0.9205	0.9205	0.1345	0.399498	0.399498	0.132965	0.057003	0.572	0.572	0.306996	0.622	0.110493	0.110493	1.53961	4.79287	5.18989	3.02704	1.26383	3.84006	7.40164	13.1371	16.6161	20.4189	22.1905	24.3717	26.7623	29.9973	32.7191	34.6166	37.5572	40.0132	43.5128	45.7696	48.9791	53.3697	56.8026	63.8391	68.3448	73.3185	80.2885	84.4556
GiA/V	17568	0.264587	0.0774	0.0774	0.0774	0.0126	0.0774	0.0774	0.0774	0.0774	0.0774	0.343391	0.266572	0.0774	0.0774	0.0126	0.0386	0.296576	0.932522	1.16457	2.27854	2.60067	2.71062	3.0086	3.50287	3.26006	3.56045	2.35874	2.58832	2.30865	1.59132	1.0172	0.232014	0.400739	0.483073	0.976468	1.58427	2.01059	1.93456	2.24132	4.06194	4.91039	7.77321	8.10119	9.58511	10.1858	12.1599	12.8788	15.1218
LPGi	17232	0.124499	0.124499	0.124499	0.124499	0.124499	0.124499	0.497962	0.497962	0.124499	0.124499	0.124499	0.124499	0.124499	0.124499	0.124499	0.124499	0.124499	0.497962	0.773025	0.242958	0.506884	0.689459	0.152992	0.301992	0.004578	0.004578	0.28874	1.71038	0.940555	1.72017	2.35246	1.93126	1.75211	2.38675	3.21624	2.66659	3.11338	1.61674	4.65748	2.32153	1.0539	0.10051	2.58686	4.29992	1.61671	0.060503	1.46802	5.07293
LPGi	15987	0.761477	0.761477	0.761477	0.761477	0.07599	0.07599	0.613277	0.613277	0.613277	1.18592	1.18592	1.75849	1.34862	1.34862	1.87583	1.87583	2.39118	1.33772	1.11754	1.11754	0.617753	1.18622	3.10845	2.106	2.82853	1.93865	2.81052	4.05548	5.66438	4.86022	4.69811	4.27351	4.83019	6.80123	8.54039	13.2418	14.4337	18.8018	20.7858	25.4235	25.5991	27.9887	27.6943	26.9054	27.9691	26.5425	34.0077	37.4801
	Fib 6f	Body angle					Fig 6g		Latency (head turns > 15 °)
		pre-SCI	week 7						pre-SCI	week 7
Gi	17231	15.6359	4.36274				Gi	17231	422.222	0
Gi	17555	11.4586	15.4477				Gi	17555	0	0
Gi	17448	10.1547	7.25646				Gi	17448	0	0
Gi	17447	8.37528	3.56818				Gi	17447	0	0
Gi	17222	19.3647	11.8404				Gi	17222	133.333	0
Gi	17221	12.126	10.701				Gi	17221	0	0
Gi	17546	18.0772	8.64359				Gi	17546	422.222	0
Irn	15986	61.1375	11.4498				Irn	15986	211.111	0
Irn	17445	34.3567	8.62786				Irn	17445	333.333	0
Irn	17720	14.1517	32.9701				Irn	17220	0	355.556
Irn	15979	7.81454	1.72476				Irn	15979	0	0
GiA/V	17567	35.5055	7.18766				GiA/V	17567	366.667	0
GiA/V	17565	23.3288	119.606				GiA/V	17565	377.778	222.222
GiA/V	17568	37.383	18.9097				GiA/V	17568	266.667	433.333
LPGi	17232	4.08973	7.07623				LPGi	17232	0	0
LPGi	15987	33.0049	39.2631				LPGi	15987	322.222	322.222
	Fig 6h	speed (cm /s)
	Pre-SCI
	ID/Time (s)	-0.495	-0.44	-0.385	-0.33	-0.275	-0.22	-0.165	-0.11	-0.055	0	0.055	0.11	0.165	0.22	0.275	0.33	0.385	0.44
Gi	17231	2.34068	0.598121	0.198947	0	0	0.113684	0.142105	0.166145	0.049091	0	0	0.520913	1.44194	4.72971	12.1437	20.6529	27.6909	28.8191
Gi	17555	0	0	0	0	0	0	0	0	0	0	0	0	0	0	0	0	0	0
Gi	17448	0	0	0	0	0	0	0	0	0	0	0	0	0	0	0	0	0	0
Gi	17447	0	0	0	0	0	0	0	0	0	0	0	0	0	0.225687	0.355797	0.355797	0.285585	0
Gi	17222	0	0	0	0	0	0	0	0	0	0	0	0	0	0	0	0	0	0
Gi	17221	0	0	0	0	0	0	0	0	0	0	0	0	0	0	0	0	0	0
Gi	17546	0	0.032155	0.160774	0.225083	0.385857	0.418012	0.418012	0.393258	0.332888	0	0	0.043579	0.787663	1.37525	2.18866	3.27289	4.05317	5.19093
Irn	15986	0	0	0	0	0	0	0	0	0	0	0	0	0	0	0	0	0	0
Irn	17445	0.062526	0	0	0	0	0	0	0	0	0	0.035938	0.706855	1.2309	1.80226	2.36068	2.77265	3.41428	4.17116
Irn	17720	0.017368	0	0	0	0	0	0	0	0	0	0	0.516223	1.65088	3.49659	5.35718	6.8549	7.48285	7.69726
Irn	15979	0.276632	0.125053	0	0	0	0.022737	0.113684	0.132916	0.087273	0.080004	0.226494	0.147376	0.029475	0	0.391207	1.34651	1.91817	2.0958
GiA/V	17567	0.020842	0	0	0	0	0	0	0	0	1.45437	1.82678	1.75426	2.20197	2.89996	3.58427	3.99755	4.88274	6.72187
GiA/V	17565	0	0	0	0	0	0	0	0	0	0	0.384664	2.19289	4.11826	9.57341	17.8046	25.6302	31.667	30.4995
GiA/V	17568	0	0	0	0	0	0	0	0	0	0	0	0	0	0	0	0	0	0
LPGi	17232	0.068211	0	0	0	0	0	0	0	0	0	0.679378	3.13883	8.38391	16.6779	24.551	28.5662	30.431	30.0201
LPGi	15987	0.204632	0.113684	0.113684	0.068211	0	0	0	0.100998	0.347771	1.91649	6.17133	18.2032	29.2861	39.3895	41.5942	41.9747	41.1383	43.242
	Week 7
	ID/Time (s)	-0.495	-0.44	-0.385	-0.33	-0.275	-0.22	-0.165	-0.11	-0.055	0	0.055	0.11	0.165	0.22	0.275	0.33	0.385	0.44
Gi	17231	1.73937	1.41041	0.901751	0.469751	0.045474	0	0	0	0	0	0	0	0	0	0	0	0	0
Gi	17555	0.284211	0.236842	0	0	0.090947	0.132916	0.148987	0	0	0	0	0	0	0	0	0	0	0.307488
Gi	17448	1.41916	0.805263	0.113684	0.113684	0.113684	0.045474	0	0.148114	0.254339	0.318316	0.227368	0.272842	0.250105	0.227368	0.453804	0.536534	0.501943	1.86014
Gi	17447	1.13349	0.968645	0.378724	0.388142	0.410879	0.304049	0.235387	0	0.054212	0.204632	0.295579	0.318316	0.227368	0.250105	0.664581	1.60894	0.432	0.072
Gi	17222	2.26602	1.94771	0.200731	0.045474	0	0	0	0.061714	0.174715	0.113684	0.022737	0.342668	0.388142	0.388142	0.242018	0	0	0.574671
Gi	17221	0	0	0	0	0	0	0	0	0	0	0	0	0	0	0	0	0	0
Gi	17546	2.09407	1.69001	0.068211	0.090947	0.204632	0.265832	0.18826	0	0	0.022737	0.113684	0.155368	0.445263	0.399789	0.357211	0	0	0.692678
Irn	15986	0	0	0	0	0	0	0	0	0	0	0	0	0	0	0	0	0	0
Irn	17445	0.874065	0.609024	0.113684	0.094737	0.123158	0.143993	0.094545	0	0	0	0	0	0.090947	0.113684	0.132916	0.039273	0	0
Irn	17720	0.268876	0.189028	0.015158	0	0	0	0	0	0.027698	0.094938	0.144201	0.412159	0.475482	0.457699	0.351939	0.100478	0.42066	1.95134
Irn	15979	0	0	0	0	0	0	0	0	0	0	0	0	0	0	0	0.066316	0.633411	1.81524
GiA/V	17567	2.33206	1.54954	0.904659	0.616659	0.413922	0.287985	0.161403	0.061714	0.225539	0.573938	1.03235	1.66141	2.23323	3.41273	4.80046	6.82072	7.35382	9.049
GiA/V	17565	0.284211	0.601579	0.722368	0.665526	0.587368	0.24157	0.318753	0	0.393829	1.7479	2.47227	4.11224	8.35935	15.4655	22.0082	25.4969	25.5063	21.7711
GiA/V	17568	0.79776	0.752286	0.227368	0.227368	0.454737	0.466959	0.677361	0.506057	0.803896	0.773053	0.781502	2.80171	5.28057	8.09153	9.54365	8.27484	11.5419	12.0679
LPGi	17232	0.395888	0.123158	0.024632	0	0	0	0	0	0.025412	0.680055	2.84471	8.3502	15.2497	19.3064	20.664	16.0972	19.0004	24.3672
LPGi	15987	0.879891	0.840288	0.788183	0.399101	0.278039	0.543833	0.981587	0.713913	1.54572	2.71382	9.04984	23.2621	40.8327	56.7125	66.6666	68.5707	80.9014	83.75
	Fib 6i	Distance traveled					Fig 6j		Latency (head turns > 15 °)
		pre-SCI	week 7						pre-SCI	week 7
Gi	17231	5.27996	0				Gi	17231	266.667	0
Gi	17555	0	0.0169118				Gi	17555	0	0
Gi	17448	0	0.255663				Gi	17448	0	0
Gi	17447	0.0672576	0.224043				Gi	17447	0	0
Gi	17222	0	0.113963				Gi	17222	0	0
Gi	17221	0	0				Gi	17221	0	0
Gi	17546	0.930167	0.12027				Gi	17546	0	0
Irn	15986	0	0				Irn	15986	0	0
Irn	17445	0.907209	0.0207251				Irn	17445	0	0
Irn	17720	1.81807	0.242489				Irn	17220	311.111	0
Irn	15979	0.342927	0.138323				Irn	15979	0	0
GiA/V	17567	1.61281	2.03157				GiA/V	17567	444.444	333.333
GiA/V	17565	6.70288	6.98168				GiA/V	17565	222.222	177.778
GiA/V	17568	0	3.25362				GiA/V	17568	0	200
LPGi	17232	7.83465	6.96079				LPGi	17232	177.778	122.222
LPGi	15987	14.4604	23.7853				LPGi	15987	88.8889	77.7778
[truncated: 17 more columns]

## Sheet: Fig 7
Figure 7b							figure 7c					figure 7d		figure 7e		figure 7f
								score				dragging (s)		Forward motion (s)		Swing (s)
ID	Before lifts correct	Before lift incorrect	After lifts correct	After lifts incorrect			ID	Before	During		ID	Before	During	Before	During	Before	After
17546	60	40	90	10			17546	1.2	1.7		17546	0.1332	0.0696	0.174	0.1112	0.0408	0.0416
17465	45.4545	54.5455	100	0			17465	0.9091	2		17465	0.070545	0.035636	0.109091	0.062545	0.038545	0.026909
17547	60	40	90	10			17547	1.2	1.7		17547	0.1088	0.0532	0.1488	0.1132	0.04	0.06
17232	30	70	90	10			17232	0.4	1		17232	0.1936	0.0492	0.204	0.0944	0.0104	0.0452
17468	70	30	90	10			17468	1.4	1.8		17468	0.2576	0.0348	0.2864	0.0828	0.0288	0.048
17545	70	30	90	10			17545	1.4	1.8		17545	0.1492	0.1052	0.1664	0.1552	0.0172	0.05
17467	66.6667	33.3333	100	0			17467	1.333	2		17467	0.138667	0.034667	0.172667	0.068667	0.034	0.034
	average	correct	incorrect
	Before Stim	57.4459	42.5541
	During stim	92.8571	7.14286
	60	90
	45.4545	100
	60	90
	30	90
	70	90
	70	90
	66.6667	100

## Sheet: Fig 8
figure 8c								figure 8d									Fig 8d
before priming												average score			Mann-Whitney			Nb of mice
	Miss	Slip contact	Slip lift	Correct	Partial	Correct		ID	side	lateral	Depth	Before	After	Delta score	p-val			Left	Right			6.89655
17546	27.5862	6.89655	31.0345	0	24.1379	44.8276		17546	L	-97.5	817.4	3.069	2.3571	-0.7119	0.293		increase	3	3			66.6667
17722	45.8333	66.6667	37.5	0	16.6667	37.5		17722	L	-290.7	944.9	1.6667	3.4545	1.7878	0.02		no changes	6	4			40
17721	15	40	60	0	15	80		17721	L	-396.2	935.7	2.45	3.6957	1.2457	0.03		decrease	2	0			4.7619
10785	0	4.7619	38.0952	4.7619	47.619	52.381		10785	R	470	1000	4.3333	5.1905	0.8572	0.027							11.1111
17548	25.9259	11.1111	81.4815	7.40741	29.6296	59.2593		17548	R	548.8	1085.7	2.5926	2.7692	0.1766	0.67							21.7391
17231	17.3913	21.7391	60.8696	4.34783	21.7391	82.6087		17231	R	570	1300	2.9583	3.5909	0.6326	0.37		Fig 8e					6.25
17547	56.25	6.25	25	6.25	18.75	18.75		17547	R	638.1	1079.4	1.6875	4.44	2.7525	0.0001		Control			Mann-Whitney		30.303
17555	36.3636	30.303	42.4242	15.1515	9.09091	42.4242		17555	R	658.3	1376.6	2	2.5185	0.5185	0.28		ID	Before	After	p-val		13.7931
15986	6.89655	13.7931	0	58.6207	20.6897	0		15986	L	-813.8	1778.7	3	3.2414	0.2414	0.496		10853	4	3.87	0.84		20.5882
17720	22.8571	20.5882	35.2941	0	20.5882	32.3529		17720	L	-892.8	1094.8	2.8	1.125	-1.675	0.003		11025	3.84	4.2	0.66		4.54545
17230	4.54545	4.54545	86.3636	4.54545	36.3636	63.6364		17230	L	-917.9	1047	3.0909	3.4783	0.3874	0.65		10787	4	3.5	0.49		14.2857
17445	14.2857	14.2857	85.7143	4.7619	42.8571	52.381		17445	L	-990.9	1119.9	2.381	3.2917	0.9107	0.0691		10791	4.6	4.04	0.35		16
17468	4	16	12	0	56	28		17468	L	-121.9	462.6	4.24	3.037	-1.203	0.031							26.087
17467	13.0435	26.087	69.5652	0	34.7826	47.8261		17467	L	-293.3	481.3	2.7826	3.2273	0.4447	0.53							14.2857
17465	0	14.2857	61.9048	9.52381	33.3333	47.619		17465	L	-463.5	480.1	3.4286	3.7727	0.3441	0.603							3.84615
10852	3.84615	3.84615	80.7692	0	30.7692	65.3846		10852	R	1150.3	362.9	3.3462	3.3913	0.0451	0.83							17.8571
11026	7.14286	17.8571	57.1429	3.57143	39.2857	57.1429		11026	R	1161.3	486.9	3.5357	4.5217	0.986	0.039							17.2414
15987	13.7931	17.2414	0	44.8276	17.2414	6.89655		15987	L	-1353.3	501.6	2.9655	4.24	1.2745	0.0067
Data not shown, used to compute Fig 8f
Only mice with significant changes															Fig 8f
Pre-priming								Post-priming							% post - % pre
	Miss	Slip contact	Slip lift	Correct	Partial	Correct		Miss	Slip contact	Slip lift	Correct	Partial	Correct		Miss	Slip contact	Slip lift	Correct	Partial	Correct
17547	56.25	6.25	25	6.25	18.75	18.75		8	4	36	4	12	80		-48.25	-2.25	11	-2.25	-6.75	61.25
11026	7.14286	17.8571	57.1429	3.57143	39.2857	57.1429		0	4.35	34.78	0	47.83	47.83		-7.14286	-13.5071	-22.3629	-3.57143	8.54429	-9.31286
10785	0	4.7619	38.0952	4.7619	47.619	52.381		0	0	9.52	0	61.9	42.86		0	-4.7619	-28.5752	-4.7619	14.281	-9.52095
15987	13.7931	17.2414	0	44.8276	17.2414	6.89655		0	20	4	12	40	24		-13.7931	2.75862	4	-32.8276	22.7586	17.1034
17721	15	40	60	0	15	80		12.5	4.17	50	4.17	12.5	75		-2.5	-35.83	-10	4.17	-2.5	-5
17722	45.8333	66.6667	37.5	0	16.6667	37.5		45.45	13.64	22.73	0	31.82	54.55		-0.383333	-53.0267	-14.77	0	15.1533	17.05
17720	22.8571	20.5882	35.2941	0	20.5882	32.3529		58.33	33.33	37.5	0	25	20.83		35.4729	12.7418	2.20588	0	4.41176	-11.5229
17468	4	16	12	0	56	28		11.11	29.63	40.74	0	40.74	37.04		7.11	13.63	28.74	0	-15.26	9.04
Fig 8g
ID	Delta score	Plasticity
17546	-0.7119	6.64706			Plasticity locomotion 10 ms
17722	1.7878	8.5		Score	Dep	No changes	Pot
17721	1.2457	8.5		Increase	0	1	5
10785	0.8572	8.38462		No changes	1	6	3
17548	0.1766	5.61905		Decrease	1	1	0
17231	0.6326	10.7222
17547	2.7525	7.77143
17555	0.5185	5.02778
15986	0.2414	6.47368
17720	-1.675	6.59091
17230	0.3874	5.8125
17445	0.9107	5.40909
17468	-1.203	6.03846
17467	0.4447	2.78571
17465	0.3441	9.55556
10852	0.0451	7.92308
11026	0.986	3.6
15987	1.2745	7.14634

## Sheet: SFig1
	SFig 1a-b								SFig 1d
												Ipsilesional
	Lesion (%)											Weight		Tail	Articular movement				Paw placement		Swing	Coord FL-HL
ID	L-DF	L-LF	L-VF	R-VF	R-LF	R-DF				ID	sum	Stationary	Active		Hip	Knee	Ankle	Digits position	Contact	Lift
16052	100	100	100	0	0	61			Left medial	16052	14	1	1	0	1	2	2	1	2	0	1	3
17465	99.6039	96.4732	96.9375	32.8351	0	99.1208				17465	10	1	0	0	1	2	2	0	1	0	1	2
17466	100	100	100	0	0	100				17466	8	0	0	0	0	1	1	1	1	1	1	2
17467	46.4563	99.4811	95.5955	59.3201	18.8209	0.525915				17467	13	1	1	0	1	1	2	1	2	0	1	3
17468	35.8197	71.1392	75.5869	28.4747	0	65.2232				17468	12	1	1	0	1	1	2	1	2	0	1	2
17546	75.8159	95.4957	90.0095	6.41325	2.34677	29.8735				17546	5	0	0	0	0	1	1	0	0	0	0	3
17721	93.8776	100	97.267	40.2513	0.589253	56.6695				17721	16	1	1	1	1	2	2	2	2	1	1	2
17722	97.2409	100	96.9862	34.5335	1.85139	10.2442				17722	7	1	1	0	1	1	1	1	0	0	0	1
15979	100	100	100	25	100	100			Left lateral	15979	0	0	0	0	0	0	0	0	0	0	0	0
15980	100	100	37	0	0	0				15980	17	1	1	0	2	2	2	2	2	0	2	3
15986	100	100	100	50	11	0				15986	14	1	1	0	1	2	2	1	2	1	1	2
15987	100	100	100	12	0	13				15987	15	1	1	0	1	2	2	2	2	0	1	3
17230	95.3778	94.0808	94.1702	90.7837	10.6867	54.8931				17230	3	0	0	0	0	0	1	1	0	0	0	1
17445	69.6919	96.963	81.9321	64.4089	6.07995	13.7564				17445	1	0	0	0	0	0	1	0	0	0	0	0
17720	89.693	92.8505	89.8474	21.3429	12.4825	49.9008				17720	5	0	0	0	1	1	1	1	0	0	0	1
8503	100	100	49.6	0	0	46.7			Right medial	8503	1	0	0	0	0	0	0	0	0	0	0	0
8718	56.4885	88.5312	78.7521	17.5578	2.16877	0				8718	15	1	1	1	2	1	2	1	2	1	1	2
10785	100	100	100	29.775	0	0				10785	14	1	1	1	2	1	1	2	1	1	1	2
10628	67.8635	95.6376	71.7827	0.646783	0	3.32134				10628	2	0	0	0	0	0	1	0	0	0	1	0
10898	34.815	90.8739	46.4518	31.3143	40.0891	0				10898	17	1	1	1	1	2	2	2	2	1	1	3
10935	72.6541	80.839	81.5656	75.6809	0	20.3753				10935	8	0	0	0	1	1	1	1	1	1	1	1
11156	97.4632	96.724	96.1824	21.4653	12.0404	20.6318				11156	4	0	0	1	0	1	1	0	0	0	1	0
17231	98.1056	94.8454	94.4446	40.8187	20.843	86.306				17231	4	0	0	0	0	0	1	1	0	0	0	2
17547	67.6946	93.9547	92.1659	31.5397	0	0				17547	14	1	1	0	1	2	2	1	2	0	1	3
17548	47.3688	83.0502	76.7895	56.0172	0.742806	0.966339				17548	14	1	1	0	1	2	2	2	0	2	1	2
17555	76.0312	88.7412	94.824	55.733	7.30764	72.7216				17555	13	1	1	0	1	2	2	1	2	0	1	2
9198	100	100	100	34	0	100			Right lateral	9198	0	0	0	0	0	1	0	0	0	0	0	0
9201	34.4475	63.4946	48.3243	0	0	28.4321				9201	19	1	1	1	2	2	1	2	2	2	2	3
9203	71.9775	57.9299	49.7463	0	0	0				9203	1	0	0	1	0	0	0	0	0	0	0	0
10619	84.6345	87.2555	91.8806	84.9312	73.2934	98.2727				10619	0	0	0	0	0	0	0	0	0	0	0	0
10852	86.201	94.5747	96.2319	28.2375	0	95.7307				10852	13	1	1	1	1	1	1	2	1	1	1	2
11026	56.5416	95.9927	71.5359	0	0	0				11026	3	0	0	0	0	1	1	1	0	0	0	0
11027	94.4658	69.9046	52.0503	68.9461	51.1476	80.1624				11027	1	0	0	1	0	0	0	0	0	0	0	0
										17232	1	0	0	0	0	0	1	0	0	0	0	0

## Sheet: SFig2
Data in folder "AAV cell count"

[truncated: 6 more sheets: SFig3, SFig3 stats, SFig4, SFig5, SFig6b, SFig6d-f]
